# Supplementary material for: A Cross-Sectional Analysis of Pain, Neck Disability, Functional Performance, and Quality of Life in Patients with Cervical Spondylosis
Source: J Clin Med. 2025 Dec 23;15(1):94. doi: 10.3390/jcm15010094 (PMC12786512; doi:10.3390/jcm15010094)
Supplement: Supplementary file 1 [file jcm-15-00094-s001.zip]

Archive with 1 entries (1 files):
- jcm-4023770-supplementary.pdf
